# Supplementary material for: Using LC-MS/MS to Determine Salivary Steroid Reference Intervals in a European Older Adult Population
Source: Metabolites. 2023 Feb 13;13(2):265. doi: 10.3390/metabo13020265 (PMC9963097; doi:10.3390/metabo13020265)
Supplement: Supplementary file 1 [file metabolites-13-00265-s001.zip]

Archive with 1 entries (1 files):
- metabolites-2174221-supplementary.pdf
